# Supplementary material for: Oxidative Stress Model of Lipopolysaccharide-Challenge in Piglets of Wuzhishan Miniature Pig
Source: Vet Sci. 2025 Jul 24;12(8):694. doi: 10.3390/vetsci12080694 (PMC12390522; doi:10.3390/vetsci12080694)
Supplement: Supplementary file 1 [file vetsci-12-00694-s001.zip]

Archive with 1 entries (1 files):
- vetsci-3713714-supplementary.pdf
